# Supplementary material for: Diaqua­bis(tetra­zolo[1,5-a]pyridine-8-carboxyl­ato-κ2 N 1,O)manganese(II) dihydrate
Source: Acta Crystallogr Sect E Struct Rep Online. 2009 Jun 24;65(Pt 7):m812. doi: 10.1107/S1600536809023253 (PMC2969418; doi:10.1107/S1600536809023253)
Supplement: Supplementary file 2 [file e-65-0m812-Isup2.hkl]

#
# h,k,l, Fc-squared, Fo-squared, sigma(Fo-squared) and status flag
#
data_I
_shelx_title ' I in space group Pnna'
_shelx_refln_list_code          4
_shelx_F_calc_maximum      218.74
_exptl_crystal_F_000       924.00
_reflns_d_resolution_high  0.7702
 
loop_
 _symmetry_equiv_pos_as_xyz
 'x, y, z'
 '-x+1/2, -y, z'
 'x, -y+1/2, -z+1/2'
 '-x+1/2, y+1/2, -z+1/2'
 '-x, -y, -z'
 'x-1/2, y, -z'
 '-x, y-1/2, z-1/2'
 'x-1/2, -y-1/2, z-1/2'
 
_cell_length_a    19.0410
_cell_length_b    11.6940
_cell_length_c     7.5371
_cell_angle_alpha  90.000
_cell_angle_beta   90.000
_cell_angle_gamma  90.000
 
_shelx_F_squared_multiplier     1.000
 
loop_
 _refln_index_h
 _refln_index_k
 _refln_index_l
 _refln_F_squared_calc
 _refln_F_squared_meas
 _refln_F_squared_sigma
 _refln_observed_status
   4   0   0     5117.84     4674.71     35.94 o
   6   0   0     7339.21     6578.57     52.06 o
   8   0   0     2376.00     2099.79     36.51 o
  10   0   0     1828.59     1873.47     25.09 o
  12   0   0     3937.32     4335.41     64.75 o
  14   0   0        7.73        5.55      4.71 o
  16   0   0     1969.90     1964.96     35.69 o
  18   0   0     3863.44     3865.79     65.10 o
  20   0   0     1656.41     1756.86     38.96 o
  22   0   0      431.61      396.02     23.41 o
  24   0   0     2430.14     2532.70     78.77 o
   4   1   0     3375.60     3199.74     21.30 o
   6   1   0      453.56      455.34      6.65 o
   8   1   0     1309.57     1529.00     13.40 o
  10   1   0      276.32      275.18      5.12 o
  12   1   0     1643.15     1681.09     18.46 o
  14   1   0      129.83      125.16      4.65 o
  16   1   0      172.63      172.25      6.48 o
  18   1   0      137.57      146.41      8.14 o
  20   1   0        0.18        2.51      3.68 o
  22   1   0       12.18       23.15      8.69 o
  24   1   0       64.21       73.80     12.73 o
   0   2   0    25047.12    17112.92     64.04 o
   2   2   0      932.18      976.46      9.66 o
   4   2   0    26554.99    21674.73    268.12 o
   6   2   0     6069.72     5788.91     35.59 o
   8   2   0       36.94       17.54      1.65 o
  10   2   0     2890.83     2580.32     24.64 o
  12   2   0     7879.56     7823.91     69.00 o
  14   2   0     1897.16     2016.31     23.27 o
  16   2   0        5.11       18.85      3.69 o
  18   2   0     3467.06     3429.47     42.35 o
  20   2   0     2787.07     2682.50     38.48 o
  22   2   0      113.26      105.05     10.73 o
  24   2   0      873.47      968.03     36.67 o
   2   3   0      123.01      123.88      2.61 o
   4   3   0      202.38      205.58      3.06 o
   6   3   0     8775.90     9192.96     52.76 o
   8   3   0      617.06      665.61      7.61 o
  10   3   0      422.80      423.09      6.62 o
  12   3   0       38.52       44.30      3.33 o
  14   3   0      805.59      809.56     19.19 o
  16   3   0     1032.03      993.43     16.08 o
  18   3   0      446.88      409.55     11.80 o
  20   3   0       45.47       59.10      7.54 o
  22   3   0        9.43        6.69      8.28 o
  24   3   0        9.95       24.15     15.32 o
   0   4   0    11045.77     9821.91     72.91 o
   2   4   0      535.99      643.91      7.91 o
   4   4   0      173.30      228.57      3.09 o
   6   4   0    20940.52    20139.10    133.20 o
   8   4   0     4537.43     4338.89     32.34 o
  10   4   0     7585.57     7540.54     57.11 o
  12   4   0    10115.00    10446.82     82.70 o
  14   4   0     6724.56     6707.61     67.00 o
  16   4   0     4241.33     4032.53     44.98 o
  18   4   0        8.05       22.69      4.70 o
  20   4   0      431.18      390.23     16.27 o
  22   4   0      258.33      279.69     22.68 o
   2   5   0        0.34        0.59      1.11 o
   4   5   0       48.30       59.29      3.32 o
   6   5   0      755.68      847.00      9.21 o
   8   5   0        0.03       -0.65      1.21 o
  10   5   0      280.93      267.66      5.60 o
  12   5   0      116.58      125.81      6.39 o
  14   5   0       67.79       71.58      4.36 o
  16   5   0        1.31        8.39      3.56 o
  18   5   0      162.98      141.74      8.36 o
  20   5   0      179.57      167.51     18.81 o
  22   5   0      191.20      203.02     21.58 o
   0   6   0      255.95      403.05     11.22 o
   2   6   0     4673.70     4700.58     44.25 o
   4   6   0      779.56      779.11      8.93 o
   6   6   0     9237.61     9950.65     76.12 o
   8   6   0     3586.47     3645.76     29.90 o
  10   6   0     4876.03     4760.09    100.69 o
  12   6   0     1336.37     1310.00     16.37 o
  14   6   0     2065.16     2013.00     30.38 o
  16   6   0     2630.41     2608.65     38.95 o
  18   6   0        8.07       22.65      7.98 o
  20   6   0      244.22      239.52     14.33 o
  22   6   0      102.32       88.08     17.17 o
   2   7   0     2289.49     2341.69     31.37 o
   4   7   0       67.37       69.75      3.14 o
   6   7   0      363.37      332.83      5.77 o
   8   7   0     1196.10     1249.89     27.16 o
  10   7   0       55.57       52.70      5.23 o
  12   7   0      168.93      184.50      7.16 o
  14   7   0      695.77      640.68     14.81 o
  16   7   0       91.53       79.36      7.38 o
  18   7   0       13.71       21.68      7.32 o
  20   7   0        0.46        0.51      7.83 o
   0   8   0     3159.54     2935.51     40.02 o
   2   8   0    10252.30    10110.75     84.06 o
   4   8   0     8697.03     8520.78     68.14 o
   6   8   0      559.13      527.42      8.58 o
   8   8   0      847.58      844.80     15.21 o
  10   8   0     1144.14     1209.85     20.57 o
  12   8   0       13.19        7.74      4.05 o
  14   8   0      769.20      764.99     17.92 o
  16   8   0       22.21       29.03      6.16 o
  18   8   0      640.52      636.21     25.74 o
  20   8   0     1241.34     1271.51     42.33 o
   2   9   0       62.82       69.22      4.23 o
   4   9   0       17.63       24.70      3.26 o
   6   9   0     2089.29     2074.12     34.22 o
   8   9   0      557.99      545.29     12.84 o
  10   9   0        0.48       13.55      5.51 o
  12   9   0     1384.35     1441.77     26.59 o
  14   9   0       83.24       74.12      7.58 o
  16   9   0       17.10       12.83      6.98 o
  18   9   0      118.37      151.50     15.31 o
   0  10   0    11486.94    11112.92    140.25 o
   2  10   0     1006.19      953.09     14.69 o
   4  10   0     1924.78     1886.56     24.45 o
   6  10   0        6.17       14.21      4.60 o
   8  10   0     1088.81     1141.54     21.33 o
  10  10   0     1941.34     1856.46     32.36 o
  12  10   0      314.98      292.32     12.19 o
  14  10   0      881.31      869.49     25.02 o
  16  10   0     1254.13     1199.89     40.47 o
  18  10   0      380.86      303.31     29.23 o
   2  11   0       92.39       77.99      5.52 o
   4  11   0     2177.74     2119.12     33.31 o
   6  11   0      645.58      649.69     16.11 o
   8  11   0      438.88      435.06     13.98 o
  10  11   0      132.46      154.79     10.97 o
  12  11   0      119.54      129.63     14.84 o
  14  11   0       30.88       49.50      9.12 o
  16  11   0       53.76       58.76     12.53 o
   0  12   0        3.26       -0.16      4.58 o
   2  12   0      296.56      262.45     10.65 o
   4  12   0     2261.96     2229.69     37.61 o
   6  12   0       24.20       21.13      5.97 o
   8  12   0      838.04      824.44     24.24 o
  10  12   0      989.08     1031.60     28.64 o
  12  12   0     1213.11     1164.91     32.26 o
  14  12   0      862.84      866.15     34.37 o
   2  13   0      531.19      490.47     16.27 o
   4  13   0      134.33      121.31      8.81 o
   6  13   0     1008.03     1000.71     27.68 o
   8  13   0      242.57      256.91     18.60 o
  10  13   0      109.83      137.39     13.32 o
  12  13   0      325.80      332.84     19.49 o
   0  14   0      181.02      175.15     22.18 o
   2  14   0      180.76      182.75     16.87 o
   4  14   0      252.56      261.65     33.37 o
   6  14   0      619.84      626.98     23.14 o
   8  14   0      702.82      676.75     25.90 o
   2  15   0       47.44       65.60     28.76 o
   3   0   1     4398.74     4260.37     43.37 o
   5   0   1      332.37      331.90      4.27 o
   7   0   1     6121.85     6024.59     37.05 o
   9   0   1     2432.41     2095.77     17.87 o
  11   0   1     3307.74     3452.73     30.14 o
  13   0   1     2596.96     2575.65     26.54 o
  15   0   1      105.59      107.27      5.62 o
  17   0   1     6255.69     6096.04     71.85 o
  19   0   1     1222.64     1221.21     24.10 o
  21   0   1      385.19      339.74     13.12 o
  23   0   1      167.06      180.44     13.34 o
   0   1   1     8530.15     7191.55     25.21 o
   1   1   1      377.91      372.18      2.54 o
   2   1   1     1189.63     1222.09      7.36 o
   3   1   1     1831.01     1847.42      7.19 o
   4   1   1     2418.75     2419.54      8.53 o
   5   1   1     1186.23     1229.15      5.39 o
   6   1   1     3343.47     3273.81     20.74 o
   7   1   1      103.57      133.93      1.83 o
   8   1   1     1290.38     1284.02      8.10 o
   9   1   1     1621.08     1829.06     11.54 o
  10   1   1     5702.47     5945.25     36.43 o
  11   1   1      836.85      950.12      8.17 o
  12   1   1      621.11      584.17      6.36 o
  13   1   1       13.20       25.13      2.19 o
  14   1   1     1535.10     1509.96     13.18 o
  15   1   1      895.94      887.78     11.10 o
  16   1   1       11.45       24.61      3.32 o
  17   1   1       78.52       77.00      3.82 o
  18   1   1      732.18      713.29     10.74 o
  19   1   1        9.06       14.31      4.48 o
  20   1   1      381.32      398.02      9.36 o
  21   1   1        1.00        5.43      3.62 o
  22   1   1      316.29      324.07      9.62 o
  23   1   1        0.13       11.44      5.81 o
  24   1   1      220.11      209.91     14.02 o
   1   2   1     7198.85     7070.01     24.55 o
   2   2   1    10731.74    10240.86     67.91 o
   3   2   1     5750.67     5501.54     19.93 o
   4   2   1     5514.86     5339.65     18.95 o
   5   2   1     1363.31     1399.94      6.99 o
   6   2   1    10521.13    10145.04     48.31 o
   7   2   1     5564.65     5743.08     29.64 o
   8   2   1     5742.85     5802.03     27.56 o
   9   2   1        9.52       15.18      2.45 o
  10   2   1       41.92       51.04      2.09 o
  11   2   1     2552.31     2743.49     18.96 o
  12   2   1       31.52       42.17      5.11 o
  13   2   1     3920.92     3930.72     26.71 o
  14   2   1      394.41      433.48      8.54 o
  15   2   1       74.22       73.89      3.22 o
  16   2   1       19.49       27.62      2.91 o
  17   2   1     2209.63     2260.64     20.84 o
  18   2   1      549.74      540.91      9.79 o
  19   2   1      857.86      852.87     12.95 o
  20   2   1      291.63      307.76      8.68 o
  21   2   1      372.65      380.67     16.41 o
  22   2   1      107.83      102.46      7.68 o
  23   2   1      367.79      386.70     14.43 o
  24   2   1        5.18       26.34     13.48 o
   0   3   1      813.18      881.28      6.47 o
   1   3   1        2.36        2.72      1.05 o
   2   3   1     8352.53     8069.87     29.90 o
   3   3   1      402.71      401.40      4.63 o
   4   3   1     1464.96     1402.91      7.84 o
   5   3   1     1240.30     1262.37      7.67 o
   6   3   1     1197.33     1186.30      6.54 o
   7   3   1     1220.80     1401.22     10.54 o
   8   3   1     5402.58     5546.39     26.84 o
   9   3   1      537.77      588.56      5.24 o
  10   3   1       93.57       66.71      2.11 o
  11   3   1     1296.86     1450.21     11.30 o
  12   3   1     1522.33     1578.44     13.11 o
  13   3   1      155.14      166.23      3.83 o
  14   3   1     1099.94     1093.32     10.95 o
  15   3   1     3181.90     3078.10     24.14 o
  16   3   1      502.38      521.42      7.70 o
  17   3   1      678.21      617.43     10.08 o
  18   3   1      739.14      729.57     11.17 o
  19   3   1       27.12       30.48      3.83 o
  20   3   1      384.79      355.86      9.26 o
  21   3   1        0.50        0.62      3.53 o
  22   3   1      211.00      239.92     11.72 o
  23   3   1       12.16        5.43      6.62 o
  24   3   1      245.33      247.99     15.75 o
   1   4   1     2494.88     2395.54     11.41 o
   2   4   1     2815.73     2969.22     13.39 o
   3   4   1     9606.28     9456.90     65.37 o
   4   4   1     1437.68     1408.08      8.90 o
   5   4   1     5524.66     5382.27     26.80 o
   6   4   1     1338.67     1456.80      9.93 o
   7   4   1     9029.81     9262.12     46.30 o
   8   4   1        2.33        2.93      1.10 o
   9   4   1        6.11       32.05      3.02 o
  10   4   1     1260.44     1318.65      9.86 o
  11   4   1     1074.92     1183.81      9.66 o
  12   4   1      107.74      116.26      3.02 o
  13   4   1     1506.48     1471.63     12.93 o
  14   4   1     1685.27     1649.44     14.99 o
  15   4   1      148.61      128.44      4.43 o
  16   4   1      303.46      290.66      5.93 o
  17   4   1      232.95      236.08      7.12 o
  18   4   1      295.40      287.77      7.84 o
  19   4   1       15.81       25.53      4.06 o
  20   4   1       95.76       72.72      5.73 o
  21   4   1      227.15      220.24     10.78 o
  22   4   1      136.85      157.09     11.16 o
  23   4   1      879.71      907.72     25.04 o
   0   5   1     2099.87     1999.93     15.98 o
   1   5   1       66.19       89.09      1.77 o
   2   5   1     1718.60     1709.42      9.83 o
   3   5   1     1180.03     1273.39      7.73 o
   4   5   1     2306.77     2287.11     17.17 o
   5   5   1        6.48        8.85      2.28 o
   6   5   1     2657.89     2737.29     22.41 o
   7   5   1       40.36       47.79      2.05 o
   8   5   1      266.86      241.74      3.89 o
   9   5   1      184.15      191.92      3.64 o
  10   5   1      804.29      784.58      9.38 o
  11   5   1       34.17       44.37      2.67 o
  12   5   1     1982.57     2042.86     17.63 o
  13   5   1        0.60        6.82      2.28 o
  14   5   1       51.79       66.97      3.57 o
  15   5   1       57.22       54.94      4.39 o
  16   5   1     2984.73     2916.82     27.08 o
  17   5   1      318.84      334.46     13.11 o
  18   5   1      332.56      318.25      8.38 o
  19   5   1        2.70       20.81      6.14 o
  20   5   1      447.36      457.61     11.87 o
  21   5   1       69.84       77.24      8.90 o
  22   5   1       92.29       75.47      9.29 o
  23   5   1       28.14       26.70      8.09 o
   1   6   1       20.25       12.79      1.31 o
   2   6   1     4116.67     4362.53     23.28 o
   3   6   1     3307.08     3534.46     19.44 o
   4   6   1        0.34        2.59      1.03 o
   5   6   1     1281.77     1249.35     10.21 o
   6   6   1      130.20      133.60      3.16 o
   7   6   1     3868.90     4082.24     26.64 o
   8   6   1     3102.00     3181.19     22.51 o
   9   6   1     2041.69     2012.16     16.18 o
  10   6   1      436.44      398.15      5.97 o
  11   6   1      853.73      872.56     10.07 o
  12   6   1      131.70      139.62      3.94 o
  13   6   1     1151.56     1169.25     12.84 o
  14   6   1      402.93      406.03      7.35 o
  15   6   1     1249.14     1148.83     13.75 o
  16   6   1        0.72        2.87      2.98 o
  17   6   1      212.87      208.58      7.79 o
  18   6   1       67.65       74.46      6.17 o
  19   6   1      198.20      207.37      9.90 o
  20   6   1      574.53      602.77     16.69 o
  21   6   1       14.66        4.23      5.82 o
  22   6   1      124.81      155.77     12.26 o
   0   7   1      483.02      475.00      7.02 o
   1   7   1      112.39      122.54      2.79 o
   2   7   1     1560.50     1566.11     11.48 o
   3   7   1      975.59     1068.29      8.72 o
   4   7   1     1057.80     1076.15      8.60 o
   5   7   1        0.23        4.53      1.71 o
   6   7   1     1251.67     1321.47     11.77 o
   7   7   1       76.69       99.56      3.68 o
   8   7   1     2102.47     2068.64     17.14 o
   9   7   1      962.41      947.05     10.15 o
  10   7   1        3.57        7.43      2.67 o
  11   7   1     1018.27     1013.39     11.33 o
  12   7   1      901.18      842.91     10.42 o
  13   7   1        7.01        9.59      2.52 o
  14   7   1     1201.82     1217.78     15.75 o
  15   7   1      559.05      503.72     10.01 o
  16   7   1      719.83      676.03     14.28 o
  17   7   1       58.14       57.74      6.33 o
  18   7   1      125.35      136.18      7.84 o
  19   7   1        0.04        5.27      5.31 o
  20   7   1       97.96      123.02     10.11 o
  21   7   1       70.61       77.91     10.96 o
   1   8   1      105.61      102.07      2.83 o
   2   8   1     1382.60     1397.55     11.57 o
   3   8   1     1977.20     2031.78     15.24 o
   4   8   1       11.83       17.01      1.79 o
   5   8   1       88.90       89.72      3.16 o
   6   8   1       54.27       59.17      3.60 o
   7   8   1      332.71      337.63      5.70 o
   8   8   1      157.98      162.83      4.36 o
   9   8   1     3558.38     3626.50     28.79 o
  10   8   1      124.95      107.34      3.97 o
  11   8   1      339.12      337.12      7.32 o
  12   8   1        7.87        9.00      3.61 o
  13   8   1     1123.00     1214.88     17.51 o
  14   8   1      150.29      132.16      7.30 o
  15   8   1     1156.67     1056.09     17.12 o
  16   8   1        0.22        7.17      5.20 o
  17   8   1      369.43      373.13     11.90 o
  18   8   1       41.68       47.23      6.44 o
  19   8   1      788.89      773.98     20.03 o
  20   8   1       43.26       56.41      8.97 o
   0   9   1      689.65      663.98     10.85 o
   1   9   1      269.20      276.17      4.92 o
   2   9   1      415.73      407.43      5.74 o
   3   9   1      113.96      115.19      3.44 o
   4   9   1     3072.98     3182.29     25.74 o
   5   9   1       24.05       29.97      2.79 o
   6   9   1      661.93      653.76      8.72 o
   7   9   1      119.58      127.22      4.61 o
   8   9   1        7.61       11.27      2.64 o
   9   9   1      316.50      325.34      7.39 o
  10   9   1     1103.61     1106.99     14.97 o
  11   9   1     1983.49     1939.46     24.66 o
  12   9   1      695.59      694.80     13.11 o
  13   9   1      137.90      120.87      6.52 o
  14   9   1      135.17      131.76      6.95 o
  15   9   1       19.73       25.02      5.93 o
  16   9   1        1.66        0.33      3.56 o
  17   9   1       49.71       55.39      6.45 o
  18   9   1      249.98      253.29     13.60 o
  19   9   1        0.01       17.24      7.17 o
   1  10   1     1509.69     1493.53     14.65 o
   2  10   1        3.15        6.76      2.23 o
   3  10   1     1749.87     1729.46     17.35 o
   4  10   1      425.65      390.87      7.21 o
   5  10   1      116.10      126.24      4.51 o
   6  10   1      299.79      298.13      6.41 o
   7  10   1       68.92       76.42      4.46 o
   8  10   1      257.08      253.25      6.97 o
   9  10   1     1554.11     1534.04     20.89 o
  10  10   1        2.77       10.00      4.03 o
  11  10   1       80.47       71.97      5.74 o
  12  10   1       46.36       53.27      5.28 o
  13  10   1      128.06      159.72      7.52 o
  14  10   1        1.73       -2.44      4.21 o
  15  10   1      466.22      467.22     13.67 o
  16  10   1      113.80       96.66      9.10 o
  17  10   1      385.09      408.56     17.66 o
  18  10   1       23.65       20.81      7.55 o
   0  11   1     2821.35     2814.74     35.50 o
   1  11   1      163.54      154.68      4.76 o
   2  11   1      471.87      459.30      8.26 o
   3  11   1      130.52      136.98      5.22 o
   4  11   1       11.85       19.67      3.19 o
   5  11   1       18.72       21.39      3.32 o
   6  11   1      265.92      264.54      7.23 o
   7  11   1       17.62       22.42      4.34 o
   8  11   1     1213.80     1195.28     18.74 o
   9  11   1        0.02       -3.82      3.82 o
  10  11   1     1151.71     1163.42     18.82 o
  11  11   1       23.17       26.76      5.02 o
  12  11   1       20.24       22.40      5.25 o
  13  11   1      195.13      204.26      8.70 o
  14  11   1      102.06      104.80      9.05 o
  15  11   1        0.33        3.28      5.73 o
  16  11   1      249.05      246.43     13.66 o
   1  12   1      435.31      434.52      8.67 o
   2  12   1      109.36      116.99      5.61 o
   3  12   1     2562.12     2556.83     26.91 o
   4  12   1       13.56       19.73      4.33 o
   5  12   1       56.04       60.20      5.22 o
   6  12   1        0.21        9.70      4.75 o
   7  12   1      268.24      268.11      9.00 o
   8  12   1      147.92      133.99      7.77 o
   9  12   1      189.28      181.62      8.56 o
  10  12   1       47.27       47.14      5.95 o
  11  12   1      133.54      120.55      8.23 o
  12  12   1       13.05       12.50      5.63 o
  13  12   1      145.83      135.57     10.35 o
  14  12   1       21.65       21.70      7.27 o
   0  13   1       43.72       39.02      6.88 o
   1  13   1       76.82       83.64      7.34 o
   2  13   1      529.06      527.26     13.21 o
   3  13   1      116.07      105.96      6.74 o
   4  13   1      174.87      170.13      8.22 o
   5  13   1       90.33       80.48      6.33 o
   6  13   1       93.21       93.85      7.19 o
   7  13   1       78.13       88.00      6.92 o
   8  13   1      241.19      256.32     10.83 o
   9  13   1        0.20        5.03      5.07 o
  10  13   1      285.28      301.15     11.57 o
  11  13   1      178.69      186.19     11.25 o
  12  13   1      414.13      418.00     16.11 o
   1  14   1       89.76       90.44      9.22 o
   2  14   1       83.50      119.30     11.64 o
   3  14   1      365.86      373.24     12.31 o
   4  14   1      395.25      396.15     12.89 o
   5  14   1       71.78       89.32      8.80 o
   6  14   1       75.14       83.64      8.44 o
   7  14   1      504.34      494.50     15.85 o
   8  14   1       43.11       48.06      7.06 o
   9  14   1      136.10      157.32     10.11 o
   0  15   1       17.49       31.61     13.81 o
   1  15   1       68.69       68.10     10.30 o
   2  15   1       81.00      123.16     17.36 o
   0   0   2     2175.65     2205.34     18.82 o
   2   0   2     8222.46     7608.86     43.88 o
   4   0   2     5691.63     5769.66     28.60 o
   6   0   2       19.58       26.91      1.55 o
   8   0   2     2700.78     2948.45     19.90 o
  10   0   2       68.03       48.72      2.46 o
  12   0   2     2335.78     2338.04     30.80 o
  14   0   2      202.45      222.53      6.45 o
  16   0   2      696.39      722.20     17.64 o
  18   0   2      865.99      855.12     18.42 o
  20   0   2      470.72      456.00     14.34 o
  22   0   2      247.27      252.63     12.91 o
  24   0   2       47.43       42.59     15.08 o
   1   1   2     5813.12     5571.19     27.75 o
   2   1   2       11.57       12.78      1.01 o
   3   1   2     2200.75     2178.80     13.43 o
   4   1   2      895.27      895.02      6.26 o
   5   1   2     5098.27     4903.94     22.79 o
   6   1   2      924.54     1045.19      6.95 o
   7   1   2     5875.85     5838.62     28.94 o
   8   1   2      368.22      415.93      4.41 o
   9   1   2     7999.59     8009.71     42.30 o
  10   1   2      529.12      546.21      6.52 o
  11   1   2     6036.03     5978.62     33.77 o
  12   1   2      174.86      162.61      3.94 o
  13   1   2     2605.84     2604.68     20.70 o
  14   1   2       41.35       48.87      3.08 o
  15   1   2     1269.06     1264.02     13.54 o
  16   1   2       74.90       76.42      4.80 o
  17   1   2       84.06       98.46      4.94 o
  18   1   2      103.20       97.16      5.21 o
  19   1   2     1409.59     1441.12     20.85 o
  20   1   2        9.78       20.31      5.92 o
  21   1   2      518.59      528.76     12.30 o
  22   1   2       50.33       67.26     11.38 o
  23   1   2      346.69      348.06     11.96 o
  24   1   2        0.05       13.67      7.85 o
   0   2   2    39442.72    31160.63    522.68 o
   1   2   2    47847.79    34763.64    269.35 o
   2   2   2     5066.90     5239.53     17.64 o
   3   2   2     7240.54     7190.78     19.41 o
   4   2   2     1830.04     1940.03     11.76 o
   5   2   2     9679.05     9745.37     49.49 o
   6   2   2     2183.28     2321.93     12.87 o
   7   2   2      976.39     1009.90      7.70 o
   8   2   2        2.27        7.90      1.98 o
   9   2   2     1467.01     1548.58     12.81 o
  10   2   2      165.49      176.29      3.84 o
  11   2   2     2442.13     2611.81     19.19 o
  12   2   2      322.74      312.28      5.04 o
  13   2   2      244.05      272.18      4.99 o
  14   2   2       33.19       43.60      3.34 o
  15   2   2     1148.98     1182.37     13.33 o
  16   2   2      406.55      359.40      7.05 o
  17   2   2     1632.65     1544.26     17.19 o
  18   2   2        1.43        2.35      3.16 o
  19   2   2        0.08        2.13      3.53 o
  20   2   2        2.84        5.92      3.65 o
  21   2   2        6.74       20.54      5.95 o
  22   2   2       25.68       33.92      5.58 o
  23   2   2       37.60       49.31      7.78 o
   1   3   2     5010.57     4968.27     20.20 o
   2   3   2       61.58       71.03      1.78 o
   3   3   2     5786.32     5610.71     25.37 o
   4   3   2        2.79        5.73      1.27 o
   5   3   2     1552.80     1521.69     11.63 o
   6   3   2       96.68       89.35      1.67 o
   7   3   2     6860.20     6862.04     41.75 o
   8   3   2       18.89       22.57      1.16 o
   9   3   2     2409.76     2369.70     13.89 o
  10   3   2       52.44       52.85      2.87 o
  11   3   2     2189.36     2119.12     20.46 o
  12   3   2      429.94      431.59      6.18 o
  13   3   2     2870.58     2848.44     24.82 o
  14   3   2       37.13       39.92      4.08 o
  15   3   2     1469.88     1455.24     15.34 o
  16   3   2       27.95       26.21      4.32 o
  17   3   2     1624.39     1649.16     18.46 o
  18   3   2      322.05      301.59      8.84 o
  19   3   2     1458.74     1379.16     20.81 o
  20   3   2        0.02       17.74      6.42 o
  21   3   2      588.14      590.13     15.18 o
  22   3   2       10.99       16.68      6.06 o
  23   3   2      251.84      261.54     14.87 o
   0   4   2       29.40       46.73      1.92 o
   1   4   2     1789.05     2141.55     14.52 o
   2   4   2      495.74      455.45      4.18 o
   3   4   2      184.66      160.70      2.30 o
   4   4   2      445.09      447.21      3.64 o
   5   4   2     2127.51     2339.04     16.13 o
   6   4   2     1171.87     1366.90     10.91 o
   7   4   2       66.30       64.16      2.08 o
   8   4   2      310.50      321.56      4.40 o
   9   4   2       29.58       30.35      2.30 o
  10   4   2       52.42       46.38      2.34 o
  11   4   2      441.53      474.75      5.65 o
  12   4   2       62.85       71.15      2.83 o
  13   4   2      101.57      108.13      4.11 o
  14   4   2       15.92       24.11      2.95 o
  15   4   2       66.97       76.04      4.05 o
  16   4   2       84.19       91.09      4.89 o
  17   4   2     1265.09     1201.66     16.54 o
  18   4   2       22.17       14.51      4.03 o
  19   4   2        2.44        3.39      4.04 o
  20   4   2       93.17       91.92      7.41 o
  21   4   2      161.64      153.66      8.80 o
  22   4   2       44.12       45.65      7.34 o
  23   4   2        7.31       13.72      7.37 o
   1   5   2     9229.56     9189.05     41.00 o
   2   5   2      380.59      363.50      5.57 o
   3   5   2     3484.50     3562.29     19.56 o
   4   5   2       49.40       49.25      1.99 o
   5   5   2     6622.67     6619.39     40.34 o
   6   5   2     1061.95     1129.61     10.35 o
   7   5   2     1800.49     1850.26     19.76 o
   8   5   2       12.46       24.50      1.96 o
   9   5   2      290.67      259.22      4.00 o
  10   5   2       41.50       40.30      2.61 o
  11   5   2      820.95      791.87      8.47 o
  12   5   2       47.28       49.34      2.76 o
  13   5   2      514.20      567.04      8.64 o
  14   5   2       38.97       35.53      3.55 o
  15   5   2     1928.34     1911.85     21.47 o
  16   5   2      101.71       94.84      8.51 o
  17   5   2     2870.73     2751.96     32.79 o
  18   5   2       10.58       10.60      4.33 o
  19   5   2      530.33      520.72     12.97 o
  20   5   2       33.40       33.90      6.90 o
  21   5   2      804.17      813.59     20.73 o
  22   5   2       23.58       20.06      7.91 o
   0   6   2     1604.55     1849.57     17.43 o
   1   6   2       31.54       31.94      2.16 o
   2   6   2      476.11      498.93      4.83 o
   3   6   2     1258.73     1285.76      8.76 o
   4   6   2       47.35       59.27      2.01 o
   5   6   2     6958.40     7018.21     38.58 o
   6   6   2      366.64      364.65      6.33 o
   7   6   2       87.63       64.11      2.60 o
   8   6   2        2.94       15.59      2.75 o
   9   6   2      432.24      439.50      6.88 o
  10   6   2      162.01      165.09      4.51 o
  11   6   2      716.24      751.98      9.96 o
  12   6   2        0.39       -1.13      2.15 o
  13   6   2      106.75       97.13      4.98 o
  14   6   2       93.48       97.36      5.74 o
  15   6   2       42.24       58.20      5.30 o
  16   6   2        3.15       16.41      4.34 o
  17   6   2      996.76      999.06     16.80 o
  18   6   2      102.51       92.72      7.54 o
  19   6   2       38.47       58.98      6.78 o
  20   6   2       92.01       87.36      9.65 o
  21   6   2        0.08       13.07      6.36 o
  22   6   2        0.52       -1.58      5.96 o
   1   7   2     2861.96     2822.62     18.33 o
   2   7   2       49.66       55.06      3.20 o
   3   7   2     4419.38     4320.32     25.02 o
   4   7   2       17.68       24.26      1.98 o
   5   7   2     5924.95     5902.66     36.45 o
   6   7   2       41.64       35.17      2.79 o
   7   7   2     1009.09     1055.75     12.01 o
   8   7   2        4.57        5.80      2.25 o
   9   7   2      560.64      579.16      8.68 o
  10   7   2       96.74       84.04      3.87 o
  11   7   2       88.13       78.13      4.12 o
  12   7   2      367.96      377.14      7.65 o
  13   7   2     2112.56     2153.75     25.55 o
  14   7   2       70.92       71.69      7.10 o
  15   7   2     1020.09      980.77     16.16 o
  16   7   2       11.48       10.17      4.75 o
  17   7   2      462.87      461.52     12.61 o
  18   7   2       54.40       67.75      7.12 o
  19   7   2      395.07      414.56     13.24 o
  20   7   2      103.12       94.54      8.52 o
  21   7   2      465.89      445.18     17.94 o
   0   8   2      279.54      285.12      6.36 o
   1   8   2     2086.83     2143.03     16.07 o
   2   8   2       17.38       20.14      1.96 o
   3   8   2       66.93       71.83      3.22 o
   4   8   2      140.67      177.24      4.24 o
   5   8   2     1100.58     1094.48     11.31 o
   6   8   2       34.12       27.18      2.73 o
   7   8   2      146.53      156.95      5.00 o
   8   8   2      150.73      142.99      5.06 o
   9   8   2        9.48       10.20      3.65 o
  10   8   2      685.63      626.52      9.89 o
  11   8   2      161.85      138.50      5.29 o
  12   8   2      520.04      499.61      9.58 o
  13   8   2      276.51      248.05      7.90 o
  14   8   2      224.50      222.94      8.52 o
  15   8   2      105.27       93.60      6.80 o
  16   8   2      468.98      445.48     13.37 o
  17   8   2      126.61      106.35      8.22 o
  18   8   2       30.98       61.04      7.27 o
  19   8   2       20.91       30.00      7.15 o
  20   8   2       25.55       49.35      9.11 o
   1   9   2      616.92      581.40      7.03 o
   2   9   2      545.33      543.05      6.82 o
   3   9   2      594.06      622.29      8.75 o
   4   9   2      510.33      517.68      8.30 o
   5   9   2     3327.45     3285.19     33.86 o
   6   9   2      655.35      664.53      9.75 o
   7   9   2      306.80      300.92      7.17 o
   8   9   2        2.84        5.78      2.64 o
   9   9   2     2243.02     2185.26     24.42 o
  10   9   2        0.10        5.69      3.54 o
  11   9   2     2473.44     2492.06     27.20 o
  12   9   2        7.80        5.27      3.89 o
  13   9   2      999.13     1012.44     18.79 o
  14   9   2       20.38       20.57      5.44 o
  15   9   2      513.43      496.51     13.78 o
  16   9   2        1.51        8.96      6.09 o
  17   9   2      206.60      223.27     10.81 o
  18   9   2        9.04        3.56      5.21 o
  19   9   2      464.22      494.66     20.45 o
   0  10   2      362.19      321.78      8.57 o
   1  10   2       22.23       31.95      2.66 o
   2  10   2       33.09       38.85      3.07 o
   3  10   2      348.87      355.75      7.16 o
   4  10   2     1022.83     1019.96     14.47 o
   5  10   2       15.37       27.57      3.36 o
   6  10   2      616.78      620.22     11.23 o
   7  10   2      377.77      365.75      8.64 o
   8  10   2        0.53        0.44      2.86 o
   9  10   2      134.22      140.65      6.03 o
  10  10   2       70.22       74.88      5.77 o
  11  10   2      245.67      233.28      8.52 o
  12  10   2        0.55       16.88      6.89 o
  13  10   2       51.74       54.99      6.38 o
  14  10   2      177.24      190.08      9.17 o
  15  10   2        3.52        1.10      4.33 o
  16  10   2       27.43       32.90      6.72 o
  17  10   2       46.75       73.00      8.49 o
   1  11   2     1259.84     1238.27     14.74 o
   2  11   2      251.59      240.79      6.32 o
   3  11   2       58.68       73.91      4.87 o
   4  11   2       77.82       76.63      4.93 o
   5  11   2       11.74       23.65      3.81 o
   6  11   2        9.87       21.04      5.69 o
   7  11   2     1606.73     1550.33     21.16 o
   8  11   2        5.61        8.62      4.33 o
   9  11   2     3012.60     2966.54     36.53 o
  10  11   2       95.48       88.00      7.05 o
  11  11   2     1672.96     1712.32     25.79 o
  12  11   2        2.63        6.28      5.02 o
  13  11   2       57.52       76.38      9.04 o
  14  11   2        1.21        0.89      4.30 o
  15  11   2      548.73      561.15     17.55 o
  16  11   2        0.15       10.09      6.28 o
   0  12   2      552.48      542.40     15.74 o
   1  12   2      238.25      231.44      7.76 o
   2  12   2        2.75        9.11      3.55 o
   3  12   2       24.58       20.73      4.11 o
   4  12   2       90.89       94.21      7.12 o
   5  12   2      312.02      313.22      9.75 o
   6  12   2       29.97       30.12      4.94 o
   7  12   2        3.16        0.83      3.69 o
   8  12   2       47.85       55.92      5.97 o
   9  12   2       13.16       11.15      4.69 o
  10  12   2       46.97       54.87      6.14 o
  11  12   2       90.85      105.18      8.47 o
  12  12   2      219.29      213.87     10.75 o
  13  12   2      174.12      161.97     10.94 o
  14  12   2        0.02       -4.04      5.73 o
   1  13   2      424.26      438.06     12.57 o
   2  13   2        5.43        6.53      4.73 o
   3  13   2     1800.05     1794.96     29.79 o
   4  13   2      141.90      121.73      7.73 o
   5  13   2       66.55       88.03      7.38 o
   6  13   2      140.16      148.18      8.39 o
   7  13   2      680.02      634.17     14.75 o
   8  13   2       17.40       20.65      6.13 o
   9  13   2      185.09      182.87      9.23 o
  10  13   2      236.96      252.37     12.85 o
  11  13   2      618.55      608.07     18.67 o
   0  14   2        4.18       -5.65     10.89 o
   1  14   2       16.23       29.87      9.83 o
   2  14   2       10.23       13.29      6.19 o
   3  14   2       49.24       64.97      8.04 o
   4  14   2       68.29       55.04      7.80 o
   5  14   2      158.04      156.40     14.71 o
   6  14   2        0.34        6.12      6.40 o
   7  14   2      219.75      231.98     15.02 o
   8  14   2        0.43        7.96     11.97 o
   1   0   3     1190.13     1197.36     10.55 o
   3   0   3     7283.02     7157.80     60.07 o
   5   0   3       36.89       34.79      1.55 o
   7   0   3      903.91      830.86     11.02 o
   9   0   3    16880.48    16455.80    129.36 o
  11   0   3     2216.28     2142.34     34.52 o
  13   0   3       23.37       25.45      4.05 o
  15   0   3     5655.02     5620.71     66.73 o
  17   0   3      511.69      493.17     13.34 o
  19   0   3      257.98      267.00     11.33 o
  21   0   3      105.89       93.13      9.19 o
  23   0   3        3.15        6.90      7.45 o
   0   1   3      561.90      470.49      5.59 o
   1   1   3     1103.70     1158.68      7.27 o
   2   1   3       78.44       58.56      1.91 o
   3   1   3      108.88      115.67      1.82 o
   4   1   3      808.45      720.28      7.34 o
   5   1   3        7.48       13.44      1.38 o
   6   1   3     3555.10     3306.79     18.76 o
   7   1   3      481.71      520.78      5.05 o
   8   1   3     4724.38     4566.59     27.10 o
   9   1   3      649.21      728.37      7.02 o
  10   1   3     8844.95     8711.35     48.51 o
  11   1   3      159.90      170.95      5.39 o
  12   1   3     1850.41     1748.44     16.98 o
  13   1   3       41.74       39.37      3.83 o
  14   1   3     5372.44     5261.23     43.07 o
  15   1   3      156.69      160.09      5.55 o
  16   1   3      115.89      108.39      5.35 o
  17   1   3        7.40        7.53      3.34 o
  18   1   3     1286.54     1229.41     17.58 o
  19   1   3       16.54       20.94      4.24 o
  20   1   3      250.84      241.81      8.25 o
  21   1   3        0.63       -4.25      4.25 o
  22   1   3      194.06      200.72     10.26 o
  23   1   3        6.74        8.44      7.03 o
   1   2   3       46.78       42.54      1.37 o
   2   2   3     2258.15     2518.44     13.40 o
   3   2   3     7190.11     7267.44     31.59 o
   4   2   3      544.33      550.65      4.44 o
   5   2   3     2377.08     2510.76     15.29 o
   6   2   3      186.91      213.08      2.76 o
   7   2   3       42.63       70.36      1.86 o
   8   2   3      429.24      437.78      5.05 o
   9   2   3     2113.30     2359.43     16.65 o
  10   2   3      147.87      142.26      3.36 o
  11   2   3     1090.64     1010.95      9.85 o
  12   2   3       52.83       58.53      3.47 o
  13   2   3     1022.51     1032.62     11.10 o
  14   2   3       93.97       98.38      4.26 o
  15   2   3      592.22      630.31     10.12 o
  16   2   3     1188.18     1184.83     15.67 o
  17   2   3        1.51        5.40      3.20 o
  18   2   3       44.22       43.56      4.69 o
  19   2   3      994.38      989.03     16.88 o
  20   2   3      236.84      235.14     10.39 o
  21   2   3      309.14      341.25     12.04 o
  22   2   3      253.74      273.32     11.66 o
  23   2   3       24.19       15.81      6.67 o
   0   3   3     7230.71     6981.07     57.36 o
   1   3   3      148.56      180.41      4.02 o
   2   3   3     8194.66     8185.73     41.32 o
   3   3   3      154.69      169.91      3.87 o
   4   3   3     2463.21     2513.89     15.58 o
   5   3   3      168.00      187.22      3.32 o
   6   3   3     2074.87     2271.18     14.12 o
   7   3   3        0.03        4.36      1.79 o
   8   3   3     1212.98     1286.73      9.50 o
   9   3   3       74.90       75.88      2.35 o
  10   3   3      309.62      308.37      5.45 o
  11   3   3        0.32        3.89      1.68 o
  12   3   3      779.42      809.54      8.98 o
  13   3   3        0.13        1.22      1.91 o
  14   3   3       76.43       82.10      3.66 o
  15   3   3        1.17        6.63      2.60 o
  16   3   3      852.70      861.86     14.04 o
  17   3   3       18.97       25.97      4.68 o
  18   3   3      809.06      834.80     16.76 o
  19   3   3       27.19       29.42      5.53 o
  20   3   3      639.81      634.96     15.60 o
  21   3   3       32.74       41.24      6.76 o
  22   3   3      156.10      175.50     10.32 o
  23   3   3       17.86       18.54      7.18 o
   1   4   3     7641.56     7462.84     48.33 o
   2   4   3     7704.65     8302.30     36.02 o
   3   4   3     4188.18     4082.20     26.30 o
   4   4   3       18.48       32.50      1.89 o
   5   4   3     5253.19     5363.54     29.80 o
   6   4   3      144.70      148.24      4.38 o
   7   4   3      474.32      413.47      4.64 o
   8   4   3      388.18      408.51      4.53 o
   9   4   3        2.21        4.24      1.51 o
  10   4   3        7.74       10.22      2.66 o
  11   4   3        2.06        9.41      2.64 o
  12   4   3        4.23       14.94      5.04 o
  13   4   3       39.62       43.70      3.81 o
  14   4   3       26.09       36.47      3.82 o
  15   4   3      683.00      727.59     12.50 o
  16   4   3      617.97      573.70     11.56 o
  17   4   3       15.00       13.59      4.84 o
  18   4   3      134.47      125.58      7.34 o
  19   4   3       22.11       22.57      5.46 o
  20   4   3       15.85       28.57      5.97 o
  21   4   3      778.84      849.59     19.60 o
  22   4   3       25.54       34.20      7.77 o
   0   5   3     3264.58     3296.81     34.39 o
   1   5   3       32.30       40.51      1.77 o
   2   5   3     9359.13     9356.20     42.83 o
   3   5   3       18.63       32.14      2.51 o
   4   5   3     1809.46     1714.53     12.54 o
   5   5   3       73.87       88.69      2.16 o
   6   5   3     1559.55     1680.67     20.89 o
   7   5   3        6.60        6.56      1.88 o
   8   5   3     1880.99     1890.60     19.77 o
   9   5   3      167.55      140.12      3.80 o
  10   5   3     1378.92     1386.74     16.35 o
  11   5   3       54.71       54.09      6.05 o
  12   5   3     1190.66     1223.97     16.53 o
  13   5   3      163.63      183.20      7.26 o
  14   5   3       14.71       29.42      4.19 o
  15   5   3      109.06      115.24      6.59 o
  16   5   3     2795.66     2739.04     33.07 o
  17   5   3        0.17       12.99      5.59 o
  18   5   3      286.76      303.36     10.60 o
  19   5   3        0.33       -0.67      4.17 o
  20   5   3      558.02      600.86     15.63 o
  21   5   3        2.56        7.96      6.69 o
  22   5   3      449.85      419.37     16.48 o
   1   6   3     1666.63     1647.81     11.77 o
   2   6   3     1598.92     1621.81     10.99 o
   3   6   3      274.11      255.55      4.29 o
   4   6   3       49.01       51.04      2.24 o
   5   6   3     1912.71     1897.66     16.98 o
   6   6   3      160.44      154.39      4.39 o
   7   6   3      777.01      764.01      9.55 o
   8   6   3     1414.27     1494.39     15.15 o
   9   6   3      242.76      266.96      5.46 o
  10   6   3     1329.95     1350.39     17.26 o
  11   6   3      504.12      491.34      9.54 o
  12   6   3        0.06        1.42      2.97 o
  13   6   3       38.98       37.40      4.36 o
  14   6   3     1175.99     1075.69     16.59 o
  15   6   3      685.64      722.11     13.66 o
  16   6   3       22.02       32.39      4.86 o
  17   6   3      411.64      402.28     10.93 o
  18   6   3       14.36       10.65      4.99 o
  19   6   3       96.43       95.56      8.48 o
  20   6   3        9.89        8.45      6.31 o
  21   6   3      182.80      167.73     11.52 o
   0   7   3      126.17      127.58      5.88 o
   1   7   3      146.65      155.12      3.17 o
   2   7   3      415.41      395.06      5.46 o
   3   7   3       16.28       18.98      2.43 o
   4   7   3     3760.78     3800.23     30.39 o
   5   7   3      483.33      476.28      7.80 o
   6   7   3     1454.59     1462.15     15.34 o
   7   7   3       53.81       51.86      3.55 o
   8   7   3      118.21      123.40      4.37 o
   9   7   3       98.28      106.55      4.46 o
  10   7   3      262.92      257.67      6.17 o
  11   7   3      268.60      250.08      8.23 o
  12   7   3     3354.23     3311.71     35.95 o
  13   7   3       52.93       40.12      4.77 o
  14   7   3      284.93      302.61      9.15 o
  15   7   3       91.52       99.04      6.48 o
  16   7   3     1394.11     1342.10     21.33 o
  17   7   3      338.44      344.99     10.83 o
  18   7   3      235.25      235.32     11.73 o
  19   7   3       31.15       31.98      7.98 o
  20   7   3      383.20      398.50     15.64 o
   1   8   3        4.82       13.91      2.38 o
   2   8   3        6.23       13.49      2.18 o
   3   8   3        2.13        8.15      2.46 o
   4   8   3      965.19      899.93     11.66 o
   5   8   3      606.64      569.73      8.98 o
   6   8   3      653.02      638.18      9.65 o
   7   8   3      434.72      424.30      7.93 o
   8   8   3      194.26      199.04      5.81 o
   9   8   3      630.94      644.92     10.66 o
  10   8   3       10.25       15.03      3.53 o
  11   8   3     1542.49     1541.64     26.93 o
  12   8   3        0.07       -0.79      3.61 o
  13   8   3     1390.29     1298.31     19.73 o
  14   8   3        1.90        4.26      3.91 o
  15   8   3      262.17      262.64      9.52 o
  16   8   3      210.53      221.07      9.95 o
  17   8   3      287.92      277.31     11.66 o
  18   8   3       70.70       80.35      8.84 o
  19   8   3      479.05      485.24     16.90 o
   0   9   3     1487.13     1441.73     18.80 o
   1   9   3      489.02      466.95      6.32 o
   2   9   3       22.75       31.16      3.26 o
   3   9   3      275.34      259.69      6.14 o
   4   9   3      325.89      388.41      7.71 o
   5   9   3      100.65       99.76      4.79 o
   6   9   3      763.29      732.45     10.97 o
   7   9   3       36.09       38.11      3.82 o
   8   9   3     1713.95     1702.78     20.48 o
   9   9   3       13.98       22.19      3.95 o
  10   9   3     2061.74     2005.19     23.77 o
  11   9   3       41.23       41.33      4.82 o
  12   9   3      436.14      424.08     11.28 o
  13   9   3      110.36      108.24      7.21 o
  14   9   3      796.08      773.95     17.34 o
  15   9   3      279.17      264.95     11.79 o
  16   9   3      257.16      232.20     10.78 o
  17   9   3        6.96        2.03      5.28 o
  18   9   3      277.33      312.87     14.25 o
   1  10   3     1169.29     1132.21     14.46 o
   2  10   3        8.09        4.43      2.83 o
   3  10   3      342.49      319.91      7.49 o
   4  10   3       77.83       77.47      4.65 o
   5  10   3      851.74      835.17     13.15 o
   6  10   3        0.00       -1.68      2.83 o
   7  10   3      351.05      363.77      8.55 o
   8  10   3      145.19      131.87      6.07 o
   9  10   3      529.69      515.96     11.04 o
  10  10   3       79.05       83.59      6.16 o
  11  10   3      660.14      666.99     15.48 o
  12  10   3        0.51       -0.87      4.36 o
  13  10   3       58.77       64.84      7.03 o
  14  10   3       10.72       10.12      5.19 o
  15  10   3      279.92      294.00     13.32 o
  16  10   3       25.03       19.74      6.88 o
   0  11   3      528.13      608.43     52.42 o
   1  11   3      118.13      130.15      6.96 o
   2  11   3      725.30      698.87     11.71 o
   3  11   3       30.86       39.59      4.28 o
   4  11   3      377.21      405.43      9.37 o
   5  11   3      169.09      166.22      6.63 o
   6  11   3      268.55      232.92      7.62 o
   7  11   3      164.77      162.92      6.81 o
   8  11   3      474.37      454.78     10.79 o
   9  11   3       54.39       61.95      6.07 o
  10  11   3     1983.67     1973.95     30.77 o
  11  11   3      178.68      170.57      9.55 o
  12  11   3       89.24       88.40      8.09 o
  13  11   3       80.46       91.54      8.95 o
  14  11   3      128.34      107.04      8.68 o
  15  11   3        0.52        4.53      5.60 o
   1  12   3      546.71      552.95     13.76 o
   2  12   3        0.25       10.32      5.24 o
   3  12   3      660.40      688.36     15.55 o
   4  12   3      254.86      273.33      8.48 o
   5  12   3      444.52      436.23     10.65 o
   6  12   3      197.42      184.40      7.84 o
   7  12   3       97.09      109.86      7.29 o
   8  12   3       37.95       48.38      6.32 o
   9  12   3        2.20        2.42      4.83 o
  10  12   3       72.94       67.98      7.43 o
  11  12   3       57.30       49.16      7.33 o
  12  12   3       77.50       92.36      8.88 o
  13  12   3      184.79      191.94     11.00 o
   0  13   3      290.69      282.35     15.29 o
   1  13   3       74.85      101.23     10.21 o
   2  13   3      921.40      890.12     19.06 o
   3  13   3      160.33      151.07      9.50 o
   4  13   3      112.18      120.02      9.48 o
   5  13   3        3.26        7.95      5.68 o
   6  13   3      219.86      221.32     12.16 o
   7  13   3      161.67      153.20     15.32 o
   8  13   3      153.28      148.14     10.59 o
   9  13   3       87.64       96.08      9.55 o
  10  13   3      473.68      493.07     16.97 o
   1  14   3      362.62      354.54     14.11 o
   2  14   3        1.39       -2.83      5.51 o
   3  14   3       81.50      102.12      9.69 o
   4  14   3      222.18      219.77     13.22 o
   5  14   3      141.75      147.46     11.31 o
   0   0   4    16439.93    15354.99    175.01 o
   2   0   4    10820.23    10406.68     71.57 o
   4   0   4     7787.66     7553.28     54.11 o
   6   0   4        7.36       12.11      2.65 o
   8   0   4     2733.48     2814.19     30.95 o
  10   0   4     1658.50     1706.50     22.51 o
  12   0   4      326.46      299.08      8.57 o
  14   0   4      101.50      113.10      8.41 o
  16   0   4      119.06      136.72      9.50 o
  18   0   4     2433.04     2394.55     40.93 o
  20   0   4     1066.45     1149.18     32.19 o
  22   0   4      607.37      530.03     24.69 o
   1   1   4      156.58      172.81      2.84 o
   2   1   4      356.64      359.49      4.22 o
   3   1   4      307.28      323.82      4.19 o
   4   1   4       29.99       34.85      2.74 o
   5   1   4       15.95       28.38      1.52 o
   6   1   4       83.65       85.22      2.44 o
   7   1   4      839.55      886.84      8.08 o
   8   1   4        7.92        9.66      2.29 o
   9   1   4       73.73       76.62      2.46 o
  10   1   4      231.78      235.74      4.97 o
  11   1   4       65.18       65.74      3.31 o
  12   1   4        0.05        4.30      3.22 o
  13   1   4       73.85       76.09      4.14 o
  14   1   4       10.36       15.05      2.88 o
  15   1   4        3.26       10.18      3.33 o
  16   1   4       21.21       23.88      4.00 o
  17   1   4      423.33      399.36      9.45 o
  18   1   4       55.21       73.53      5.88 o
  19   1   4      203.84      196.34      9.15 o
  20   1   4       40.81       31.99      6.13 o
  21   1   4        2.34       19.19     12.78 o
  22   1   4       56.86       68.50      9.95 o
   0   2   4     4683.62     4585.04     36.70 o
   1   2   4     1723.88     1973.85     13.24 o
   2   2   4     5415.57     5465.55     30.34 o
   3   2   4     1662.96     1731.29     11.84 o
   4   2   4     1477.88     1447.27     10.23 o
   5   2   4      472.20      508.35      4.95 o
   6   2   4      928.22      847.23      6.62 o
   7   2   4       76.16       86.94      2.57 o
   8   2   4     5301.39     5420.61     33.52 o
   9   2   4      309.73      309.73      6.50 o
  10   2   4     1364.02     1350.08     12.10 o
  11   2   4      613.49      638.67      8.54 o
  12   2   4      911.70      920.28     11.17 o
  13   2   4        8.53        7.94      2.73 o
  14   2   4     1152.13     1175.28     14.77 o
  15   2   4      156.08      161.23      7.58 o
  16   2   4     1282.82     1300.48     19.12 o
  17   2   4      505.74      466.56     12.74 o
  18   2   4      979.06      920.47     18.74 o
  19   2   4      171.48      153.94     11.42 o
  20   2   4      367.23      378.12     12.92 o
  21   2   4      263.70      247.10     11.71 o
  22   2   4      897.85      890.24     24.38 o
   1   3   4      453.38      447.24      4.86 o
   2   3   4        4.55        4.22      1.19 o
   3   3   4      413.92      443.27      4.71 o
   4   3   4        0.43        5.69      2.22 o
   5   3   4      238.10      240.03      5.02 o
   6   3   4      269.63      282.21      4.04 o
   7   3   4       99.51      111.20      3.48 o
   8   3   4      188.98      222.06      4.71 o
   9   3   4       69.07       65.27      3.27 o
  10   3   4        1.59        7.24      2.55 o
  11   3   4      332.22      327.85      6.44 o
  12   3   4      248.07      247.17      5.74 o
  13   3   4        5.18       10.39      3.26 o
  14   3   4      271.85      246.48      8.17 o
  15   3   4      310.48      305.91      9.56 o
  16   3   4        4.07        8.06      5.79 o
  17   3   4      161.62      155.99      8.03 o
  18   3   4      171.11      171.60      8.76 o
  19   3   4       90.64       80.44      7.63 o
  20   3   4        0.48       -2.81      4.79 o
  21   3   4       23.46       24.18      6.52 o
  22   3   4       14.51       18.31      8.93 o
   0   4   4     3295.84     3563.99     73.85 o
   1   4   4    10696.43    11037.47     55.47 o
   2   4   4     2258.85     2262.59     15.98 o
   3   4   4        1.81       10.47      2.57 o
   4   4   4     2384.22     2398.79     17.86 o
   5   4   4      525.07      548.33      7.23 o
   6   4   4     3591.31     3627.55     24.71 o
   7   4   4       31.21       41.92      2.68 o
   8   4   4     2088.94     2113.73     18.94 o
   9   4   4        5.73       12.71      2.31 o
  10   4   4     1049.02     1003.02     13.46 o
  11   4   4        6.04       15.59      5.43 o
  12   4   4     5600.37     5596.83     51.22 o
  13   4   4       31.46       40.58      4.70 o
  14   4   4     2074.04     2097.90     28.48 o
  15   4   4      215.40      222.43      9.37 o
  16   4   4     1407.17     1437.69     24.41 o
  17   4   4        1.37        2.36      3.99 o
  18   4   4      239.96      241.71     10.04 o
  19   4   4      110.30      113.04      8.50 o
  20   4   4      197.69      193.63     10.84 o
  21   4   4        1.40       13.74      6.37 o
   1   5   4       27.38       27.32      1.74 o
   2   5   4       74.60       83.25      3.31 o
   3   5   4      123.02      105.82      3.12 o
   4   5   4       20.02       20.43      3.02 o
   5   5   4       92.41       97.48      4.56 o
   6   5   4     1445.10     1337.66     11.85 o
   7   5   4       35.43       48.26      3.22 o
   8   5   4      164.14      161.88      5.43 o
   9   5   4        1.42        3.60      3.11 o
  10   5   4        3.48       10.22      3.10 o
  11   5   4       76.54       95.13      5.27 o
  12   5   4      145.09      144.17      6.41 o
  13   5   4      949.41      972.83     16.46 o
  14   5   4       12.73       28.13      4.30 o
  15   5   4      116.16      110.23      8.37 o
  16   5   4       51.97       51.96      5.97 o
  17   5   4      181.67      190.81     11.27 o
  18   5   4      201.27      212.21      9.91 o
  19   5   4      127.11      120.79      8.85 o
  20   5   4       23.59       30.22      6.46 o
  21   5   4       15.34       16.21      6.95 o
   0   6   4       10.71       15.93      2.88 o
   1   6   4      439.35      407.80      5.81 o
   2   6   4     2766.04     2787.17     22.68 o
   3   6   4       23.01       35.51      2.50 o
   4   6   4     1683.34     1712.60     15.44 o
   5   6   4       17.29       24.80      2.96 o
   6   6   4     3474.10     3333.58     28.47 o
   7   6   4     1101.06     1077.34     13.06 o
   8   6   4     1853.67     1800.09     20.79 o
   9   6   4       52.19       57.63      4.54 o
  10   6   4      485.21      530.40     10.30 o
  11   6   4      604.51      555.04     11.16 o
  12   6   4     2170.13     2063.28     26.28 o
  13   6   4      726.99      711.79     13.78 o
  14   6   4      703.09      699.51     13.81 o
  15   6   4      114.87      101.19      9.50 o
  16   6   4      829.59      831.50     17.95 o
  17   6   4      401.26      425.82     13.14 o
  18   6   4      321.74      335.54     12.63 o
  19   6   4       14.73       11.89      5.85 o
  20   6   4       49.47       56.08      8.54 o
   1   7   4      396.25      388.40      5.88 o
   2   7   4      129.67      119.83      4.57 o
   3   7   4       12.44       20.19      2.39 o
   4   7   4      175.78      194.52      5.30 o
   5   7   4     1910.19     1905.64     19.67 o
   6   7   4      123.72      113.97      4.60 o
   7   7   4      406.44      396.82      7.74 o
   8   7   4      182.55      182.49      5.44 o
   9   7   4        7.27       11.80      3.43 o
  10   7   4       33.93       38.17      4.43 o
  11   7   4      108.98      104.73      6.03 o
  12   7   4       33.37       42.42      4.87 o
  13   7   4       18.43       13.42      4.19 o
  14   7   4       22.43       23.17      4.86 o
  15   7   4        0.77        3.10      4.40 o
  16   7   4       36.84       48.57      6.81 o
  17   7   4       69.64       70.10      7.31 o
  18   7   4      237.78      235.02     12.59 o
  19   7   4        7.37        7.17      6.10 o
   0   8   4     5705.05     5523.07     62.20 o
   1   8   4        0.26       13.31      3.24 o
   2   8   4     1970.04     1985.22     18.37 o
   3   8   4      200.08      194.12      5.62 o
   4   8   4      591.90      603.86      9.86 o
   5   8   4     1549.82     1525.02     17.64 o
   6   8   4     1396.78     1347.41     16.78 o
   7   8   4      414.75      414.12      8.49 o
   8   8   4     1413.33     1406.35     17.46 o
   9   8   4       12.37       15.26      3.93 o
  10   8   4      589.39      599.45     12.50 o
  11   8   4        4.19        1.92      3.44 o
  12   8   4      137.51      130.35      7.21 o
  13   8   4       29.61       40.00      5.54 o
  14   8   4      159.73      164.92      8.01 o
  15   8   4        8.31       23.92      5.90 o
  16   8   4      397.15      389.91     14.57 o
  17   8   4       84.48       62.77      8.52 o
  18   8   4      905.25      936.37     23.85 o
   1   9   4      397.24      374.61      8.64 o
   2   9   4      392.60      365.77      7.55 o
   3   9   4       19.74       24.36      3.53 o
   4   9   4      125.39      127.20      5.34 o
   5   9   4       55.46       50.44      4.16 o
   6   9   4      773.60      736.57     12.06 o
   7   9   4       77.33       80.30      4.80 o
   8   9   4      350.90      364.50      9.56 o
   9   9   4      350.37      337.56     10.41 o
  10   9   4       12.14        6.50      3.90 o
  11   9   4        0.88        2.05      3.73 o
  12   9   4      150.23      165.17      7.82 o
  13   9   4       66.28       64.74      6.36 o
  14   9   4        4.04        2.49      4.94 o
  15   9   4       15.19       25.27      9.23 o
  16   9   4        0.29       -2.15      5.91 o
  17   9   4        0.45        2.11      6.00 o
   0  10   4     1647.23     1555.00     32.56 o
   1  10   4       91.65       97.86      5.71 o
   2  10   4      695.38      693.64     12.74 o
   3  10   4        9.98        6.95      3.50 o
   4  10   4     1034.51     1055.75     15.33 o
   5  10   4      157.32      145.72      6.26 o
   6  10   4      357.46      344.00      8.87 o
   7  10   4       17.82       16.25      4.11 o
   8  10   4      284.99      307.58      9.56 o
   9  10   4       93.10      100.15      6.45 o
  10  10   4      499.38      485.82     12.22 o
  11  10   4        5.43        2.06      3.90 o
  12  10   4      854.38      847.23     19.22 o
  13  10   4       19.59       18.37      6.14 o
  14  10   4      333.80      339.59     13.24 o
  15  10   4       24.56       29.86      7.40 o
   1  11   4      111.11      123.22      7.62 o
   2  11   4        4.04        5.49      4.11 o
   3  11   4      237.51      240.10      8.87 o
   4  11   4        2.91       -4.24      4.24 o
   5  11   4        8.87       19.48      4.69 o
   6  11   4        0.14        4.07      3.61 o
   7  11   4        1.11        4.46      3.89 o
   8  11   4        6.34        9.39      4.47 o
   9  11   4       11.54       25.59      7.30 o
  10  11   4      143.98      150.33      9.25 o
  11  11   4      584.25      589.41     15.96 o
  12  11   4       68.54      106.26      9.20 o
  13  11   4        1.48       -1.34      5.04 o
   0  12   4      546.67      528.33     26.37 o
   1  12   4       14.40       10.15      5.03 o
   2  12   4      358.77      356.64     11.90 o
   3  12   4       14.02       28.25      5.89 o
   4  12   4      226.25      252.67     10.59 o
   5  12   4      171.88      182.29      9.42 o
   6  12   4      357.52      359.53     13.02 o
   7  12   4       86.97       95.75      9.06 o
   8  12   4      560.26      593.36     20.40 o
   9  12   4        1.99       18.10      8.87 o
  10  12   4      188.94      186.58     12.10 o
  11  12   4        1.94       13.26      7.41 o
   1  13   4        4.38       17.03      6.09 o
   2  13   4        1.08        9.58      5.42 o
   3  13   4        6.29       -1.81      5.07 o
   4  13   4        6.78        5.02      6.00 o
   5  13   4       67.75       54.21      8.86 o
   6  13   4      191.94      192.65     13.19 o
   7  13   4       93.08       93.76     10.45 o
   1   0   5     4015.23     4156.94     41.38 o
   3   0   5     4698.08     4622.63     41.71 o
   5   0   5     1627.34     1620.79     18.50 o
   7   0   5      116.52      125.77      4.31 o
   9   0   5     1763.48     1860.66     25.59 o
  11   0   5      692.40      646.18     13.14 o
  13   0   5      874.96      865.73     17.90 o
  15   0   5       41.56       67.86     12.61 o
  17   0   5      465.95      471.92     19.21 o
  19   0   5     2721.96     2732.45     69.48 o
  21   0   5      612.23      604.60     38.31 o
   0   1   5     1828.65     1896.47     25.24 o
   1   1   5       92.81       98.40      2.87 o
   2   1   5      546.64      524.10      6.27 o
   3   1   5      600.86      619.69      6.88 o
   4   1   5      979.04      985.11      9.20 o
   5   1   5      667.12      628.81      6.79 o
   6   1   5      281.44      277.13      4.20 o
   7   1   5      824.13      833.97      8.93 o
   8   1   5      142.98      137.11      3.85 o
   9   1   5      175.13      189.21      5.11 o
  10   1   5      282.25      277.69      5.95 o
  11   1   5        3.54        1.55      2.21 o
  12   1   5      454.80      442.63      7.98 o
  13   1   5       40.19       42.60      3.80 o
  14   1   5        2.46        2.50      2.89 o
  15   1   5     1123.92     1115.41     18.84 o
  16   1   5     1190.31     1146.98     19.29 o
  17   1   5       16.10       16.00      4.88 o
  18   1   5       26.97       46.89      6.56 o
  19   1   5       41.30       45.77      7.69 o
  20   1   5      244.96      243.96     14.02 o
  21   1   5        0.44       -2.42      6.42 o
   1   2   5     6829.00     6789.62     40.60 o
   2   2   5      420.13      449.30      5.72 o
   3   2   5       32.44       33.38      2.23 o
   4   2   5      483.08      441.61      5.51 o
   5   2   5     1688.35     1716.29     13.34 o
   6   2   5      953.27      929.49     10.18 o
   7   2   5     1219.26     1175.61     11.32 o
   8   2   5     2251.16     2339.71     19.25 o
   9   2   5     2302.24     2319.61     21.85 o
  10   2   5       58.25       67.45      4.30 o
  11   2   5      473.26      458.15      9.27 o
  12   2   5      135.42      143.26      5.70 o
  13   2   5       32.38       38.56      4.15 o
  14   2   5        1.55        4.98      3.76 o
  15   2   5     1673.85     1668.92     23.40 o
  16   2   5      367.84      340.67     11.25 o
  17   2   5      620.02      618.88     14.96 o
  18   2   5        0.10       10.78      5.10 o
  19   2   5      227.32      219.07     10.67 o
  20   2   5      165.04      154.03     11.16 o
  21   2   5      602.64      636.42     22.64 o
   0   3   5      590.78      600.58      9.65 o
   1   3   5      186.90      198.16      3.90 o
   2   3   5      544.76      537.72      6.47 o
   3   3   5     1434.03     1450.22     12.06 o
   4   3   5     1138.93     1182.64     10.55 o
   5   3   5      794.50      740.03      8.48 o
   6   3   5      290.07      277.26      4.91 o
   7   3   5      273.11      271.51      7.84 o
   8   3   5      266.33      275.98      6.24 o
   9   3   5     2361.99     2317.97     22.63 o
  10   3   5      920.87      898.05     12.12 o
  11   3   5      546.98      564.75     10.58 o
  12   3   5      178.06      188.69      6.60 o
  13   3   5       29.27       40.43      5.21 o
  14   3   5       86.07       83.91      6.37 o
  15   3   5      776.92      759.88     16.14 o
  16   3   5      188.67      182.52      9.24 o
  17   3   5       42.39       48.16      6.69 o
  18   3   5      115.02      120.94      8.65 o
  19   3   5       81.26       86.80      7.82 o
  20   3   5       92.30      104.83      9.60 o
   1   4   5        3.73       10.27      1.81 o
   2   4   5      194.11      208.29      4.60 o
   3   4   5     2384.84     2363.34     19.80 o
   4   4   5      116.58      144.52      4.04 o
   5   4   5     3147.16     3158.24     24.94 o
   6   4   5       64.15       57.53      2.88 o
   7   4   5     1551.62     1516.46     16.43 o
   8   4   5      719.88      725.93     10.35 o
   9   4   5      337.21      347.17      7.37 o
  10   4   5      616.73      607.66     11.18 o
  11   4   5     2076.26     2022.25     24.48 o
  12   4   5        1.76        6.93      4.29 o
  13   4   5     1337.45     1276.14     20.78 o
  14   4   5      111.37       93.35      7.14 o
  15   4   5      961.12      975.34     19.40 o
  16   4   5      382.36      378.44     12.12 o
  17   4   5       53.03       43.42      6.42 o
  18   4   5       40.73       45.40      7.24 o
  19   4   5      134.08      129.83      9.30 o
  20   4   5        0.46        0.86      4.95 o
   0   5   5      541.01      550.52     10.33 o
   1   5   5      341.80      342.37      5.81 o
   2   5   5       67.90       67.33      3.22 o
   3   5   5      778.49      813.21      9.62 o
   4   5   5       78.58       81.16      3.54 o
   5   5   5       10.61       14.25      2.70 o
   6   5   5      761.91      735.58      9.08 o
   7   5   5        3.57        5.86      3.02 o
   8   5   5      694.67      696.01     11.85 o
   9   5   5      150.06      152.94      6.03 o
  10   5   5     1598.29     1614.53     21.15 o
  11   5   5      475.71      474.72     10.40 o
  12   5   5       29.98       35.19      5.17 o
  13   5   5       19.37       26.75      5.56 o
  14   5   5      783.85      772.15     16.50 o
  15   5   5       70.66       84.54      7.30 o
  16   5   5      133.91      154.22      9.07 o
  17   5   5        8.54        4.92      4.89 o
  18   5   5       54.06       49.00      7.78 o
  19   5   5        0.00        3.11      5.11 o
   1   6   5       29.18       35.72      2.84 o
   2   6   5      163.04      163.65      4.50 o
   3   6   5      722.08      765.31      9.80 o
   4   6   5      840.43      796.94     10.14 o
   5   6   5     1934.74     1918.66     20.39 o
   6   6   5     1291.10     1278.81     17.93 o
   7   6   5     1377.96     1313.68     17.79 o
   8   6   5        0.51       -0.21      2.91 o
   9   6   5      696.35      696.29     12.42 o
  10   6   5      123.08      125.87      6.20 o
  11   6   5     1272.12     1284.93     19.74 o
  12   6   5        0.29       -1.58      3.50 o
  13   6   5      926.42      902.37     18.80 o
  14   6   5      232.32      207.00      9.68 o
  15   6   5     1143.10     1161.09     22.32 o
  16   6   5       25.23       21.63      6.08 o
  17   6   5       61.21       58.47      7.35 o
  18   6   5       94.32       85.88      9.58 o
   0   7   5      120.08      101.07      6.85 o
   1   7   5      254.95      262.60      6.35 o
   2   7   5      233.96      228.50      5.51 o
   3   7   5      206.07      216.42      5.90 o
   4   7   5      818.51      769.62     11.35 o
   5   7   5      653.18      606.28     10.25 o
   6   7   5      322.42      320.41      7.27 o
   7   7   5      635.43      630.78     11.98 o
   8   7   5       36.39       41.11      4.94 o
   9   7   5      305.12      283.72      8.89 o
  10   7   5      421.64      420.24     10.70 o
  11   7   5      282.38      275.01      9.24 o
  12   7   5      120.06      123.12      7.15 o
  13   7   5        2.76        0.05      3.58 o
  14   7   5     1206.56     1215.72     23.54 o
  15   7   5      235.34      234.40     14.14 o
  16   7   5       10.13       18.60      7.20 o
  17   7   5        0.64        2.96      5.04 o
   1   8   5     2600.93     2484.57     25.45 o
   2   8   5       19.29       26.19      4.29 o
   3   8   5        3.40       12.11      5.07 o
   4   8   5      322.44      308.34      8.30 o
   5   8   5     1025.11      985.90     14.69 o
   6   8   5        9.96       14.41      3.58 o
   7   8   5      325.47      331.45      9.06 o
   8   8   5        1.66       -0.59      3.24 o
   9   8   5     1687.06     1640.35     23.68 o
  10   8   5       53.24       59.66      5.94 o
  11   8   5      261.86      267.63      9.39 o
  12   8   5       27.33       24.17      5.18 o
  13   8   5        2.43       13.38      5.70 o
  14   8   5      175.36      176.49      9.69 o
  15   8   5      850.85      824.73     19.47 o
  16   8   5        2.02        1.70      5.70 o
   0   9   5      720.88      707.32     20.03 o
   1   9   5       43.63       44.19      4.69 o
   2   9   5      348.06      354.17      9.16 o
   3   9   5      243.22      237.28      8.04 o
   4   9   5      239.57      238.88     11.02 o
   5   9   5        1.56        1.39      3.22 o
   6   9   5      143.01      172.87      7.48 o
   7   9   5      112.42      118.61      6.77 o
   8   9   5      122.85      131.39      6.84 o
   9   9   5       30.70       23.21      4.55 o
  10   9   5       14.79       17.48      4.88 o
  11   9   5      119.61      129.67      7.45 o
  12   9   5       12.67       14.11      5.28 o
  13   9   5       38.72       41.69      6.84 o
  14   9   5      258.07      243.68     11.44 o
  15   9   5      102.04      101.28     11.20 o
   1  10   5     1024.20      984.81     18.77 o
   2  10   5        5.19        8.56      4.52 o
   3  10   5     1286.13     1276.78     20.11 o
   4  10   5      105.55      124.74      8.20 o
   5  10   5      677.81      613.27     13.34 o
   6  10   5       85.62       90.18      6.94 o
   7  10   5        3.12        9.29      5.03 o
   8  10   5       47.99       64.19      6.39 o
   9  10   5      236.26      244.53      9.74 o
  10  10   5       37.07       55.09      6.33 o
  11  10   5      133.60      131.06      8.68 o
  12  10   5       35.32       41.80      7.45 o
  13  10   5      412.05      425.82     15.81 o
   0  11   5      879.80      860.64     28.27 o
   1  11   5       12.19       13.79      5.42 o
   2  11   5      266.10      269.38     10.53 o
   3  11   5      177.35      161.44      8.87 o
   4  11   5       52.57       71.16      7.00 o
   5  11   5       11.61        4.63      5.00 o
   6  11   5       41.95       53.70      6.94 o
   7  11   5      210.65      211.99     10.25 o
   8  11   5      301.41      302.47     11.57 o
   9  11   5        0.84        3.56      5.17 o
  10  11   5        0.60       12.90      6.48 o
  11  11   5        1.27       19.05      7.15 o
   1  12   5      624.85      594.79     16.41 o
   2  12   5        6.40       22.35      6.05 o
   3  12   5      131.84      171.35     10.65 o
   4  12   5      206.35      236.08     11.70 o
   5  12   5      238.93      226.39     12.27 o
   6  12   5        1.63        4.76      5.51 o
   7  12   5      252.98      262.28     14.91 o
   8  12   5        0.03       -1.42      5.91 o
   0  13   5      147.25      175.16     16.97 o
   1  13   5       63.44       68.60      8.18 o
   0   0   6     1925.90     1994.45     34.40 o
   2   0   6       20.84       35.59      5.24 o
   4   0   6      395.97      390.76      9.20 o
   6   0   6      226.36      250.60      7.29 o
   8   0   6      514.30      534.48     12.52 o
  10   0   6        0.96        2.22      3.94 o
  12   0   6      243.94      250.11      9.40 o
  14   0   6      252.99      263.21     13.73 o
  16   0   6        0.39        0.04      5.85 o
  18   0   6      857.48      749.30     39.12 o
   1   1   6     3056.23     2988.00     23.61 o
   2   1   6      215.95      241.48      5.14 o
   3   1   6     2967.75     2999.64     23.70 o
   4   1   6       37.29       54.20      3.12 o
   5   1   6     2130.09     2085.23     17.83 o
   6   1   6        2.92        5.71      2.51 o
   7   1   6      324.50      314.59      5.97 o
   8   1   6        4.69       11.86      4.25 o
   9   1   6      976.83      987.93     13.01 o
  10   1   6        0.01        4.61      3.91 o
  11   1   6      450.36      448.60     10.08 o
  12   1   6       10.79       12.18      4.04 o
  13   1   6      483.32      489.08     11.02 o
  14   1   6      190.28      191.25      7.95 o
  15   1   6      103.21      112.09      8.01 o
  16   1   6        5.68        7.74      5.70 o
  17   1   6      418.38      426.73     16.05 o
  18   1   6      157.65      134.70     10.86 o
  19   1   6      274.50      311.04     15.57 o
   0   2   6     1063.16     1125.13     16.70 o
   1   2   6      167.02      185.82      4.67 o
   2   2   6       16.70       22.53      2.45 o
   3   2   6      243.51      269.12      5.12 o
   4   2   6      174.36      170.38      4.31 o
   5   2   6      389.44      386.52      6.20 o
   6   2   6       40.97       38.21      3.44 o
   7   2   6      351.13      382.40      7.41 o
   8   2   6      124.32      129.77      5.87 o
   9   2   6        5.90        9.44      3.47 o
  10   2   6       12.07       15.08      3.76 o
  11   2   6      359.59      382.31      9.75 o
  12   2   6      198.68      189.95      7.51 o
  13   2   6        6.10        9.19      5.63 o
  14   2   6       13.07       20.52      4.88 o
  15   2   6        1.46        6.25      5.44 o
  16   2   6       57.84       66.92      6.93 o
  17   2   6      190.00      200.22     11.50 o
  18   2   6      174.91      173.34     11.87 o
  19   2   6        2.96        2.21      6.08 o
   1   3   6      588.25      586.01      7.91 o
   2   3   6       61.50       58.62      3.05 o
   3   3   6      460.02      474.17      6.75 o
   4   3   6        9.32       11.61      2.51 o
   5   3   6      457.11      447.51      7.46 o
   6   3   6      135.40      137.91      4.93 o
   7   3   6     1450.06     1445.00     17.15 o
   8   3   6        2.25        7.09      3.26 o
   9   3   6     1972.62     1945.02     23.85 o
  10   3   6       16.00       21.15      4.40 o
  11   3   6     2227.31     2199.54     28.16 o
  12   3   6      274.64      281.43     10.27 o
  13   3   6      357.94      351.05     11.01 o
  14   3   6        5.28        8.11      5.58 o
  15   3   6      862.55      854.99     18.64 o
  16   3   6       15.61       19.80      6.71 o
  17   3   6     1577.52     1556.99     29.27 o
  18   3   6       36.32       34.44      8.54 o
   0   4   6      589.81      609.57     11.44 o
   1   4   6        0.84        4.82      2.07 o
   2   4   6     1260.82     1250.48     13.74 o
   3   4   6      403.74      401.54      7.12 o
   4   4   6        6.76        6.15      2.56 o
   5   4   6       15.41       14.93      2.77 o
   6   4   6      572.08      564.36      9.70 o
   7   4   6      675.53      670.41     10.95 o
   8   4   6      206.58      191.32      6.28 o
   9   4   6        0.80       10.57      3.69 o
  10   4   6       37.64       36.57      5.43 o
  11   4   6      622.68      589.09     13.91 o
  12   4   6      314.55      294.41     10.38 o
  13   4   6      247.55      227.69     10.12 o
  14   4   6        5.17        7.78      5.38 o
  15   4   6       71.00       69.78      7.33 o
  16   4   6       16.63       14.82      5.88 o
  17   4   6      196.05      201.77     11.58 o
  18   4   6        0.98        9.49      8.97 o
   1   5   6       88.81      102.18      4.94 o
   2   5   6        4.69        4.90      2.76 o
   3   5   6     1856.69     1865.23     19.05 o
   4   5   6       25.73       39.12      3.63 o
   5   5   6       50.38       55.74      5.15 o
   6   5   6      347.92      350.49      8.18 o
   7   5   6     2915.13     2876.85     32.42 o
   8   5   6       27.52       30.64      5.40 o
   9   5   6      753.89      743.59     14.00 o
  10   5   6       32.11       27.69      4.77 o
  11   5   6      653.75      639.87     14.94 o
  12   5   6        0.01        7.19      7.14 o
  13   5   6     1298.15     1248.16     23.41 o
  14   5   6        3.29       11.02      5.38 o
  15   5   6      968.31      964.91     21.00 o
  16   5   6        1.95        3.69      5.13 o
  17   5   6      693.83      649.13     18.28 o
   0   6   6      817.71      847.87     17.84 o
   1   6   6     2492.16     2378.41     25.47 o
   2   6   6      870.56      865.76     12.83 o
   3   6   6      190.84      192.15      5.78 o
   4   6   6       19.38       32.62      4.18 o
   5   6   6      802.76      790.62     13.79 o
   6   6   6      607.42      581.44     11.75 o
   7   6   6       15.94       20.31      4.82 o
   8   6   6      133.21      146.04      6.88 o
   9   6   6       11.66       14.79      4.29 o
  10   6   6       16.04       26.54      4.99 o
  11   6   6      200.43      195.95      8.90 o
  12   6   6      199.56      210.73      9.51 o
  13   6   6        0.02        0.92      4.70 o
  14   6   6        9.53        8.11      5.39 o
  15   6   6      106.60      114.89      9.25 o
  16   6   6       38.64       34.25      7.36 o
   1   7   6      551.07      563.26     10.43 o
   2   7   6      127.81      144.71      7.51 o
   3   7   6     2921.91     2866.44     33.22 o
   4   7   6       45.44       58.07      6.64 o
   5   7   6     1605.30     1590.15     21.89 o
   6   7   6        0.62        1.55      4.53 o
   7   7   6      440.07      455.50     11.50 o
   8   7   6       57.54       65.42      6.10 o
   9   7   6       28.06       40.94      5.45 o
  10   7   6      109.58      100.61      7.70 o
  11   7   6      318.68      293.90     10.90 o
  12   7   6      164.14      171.80      9.35 o
  13   7   6      482.60      460.31     14.55 o
  14   7   6       22.58       28.15      6.66 o
  15   7   6      261.93      261.52     11.86 o
   0   8   6        8.85        2.13      4.23 o
   1   8   6        1.33        6.57      4.00 o
   2   8   6       50.98       55.21      5.31 o
   3   8   6        0.00       11.48      4.81 o
   4   8   6        2.09        8.53      4.03 o
   5   8   6       25.00       24.95      4.90 o
   6   8   6       22.93       18.25      4.46 o
   7   8   6        5.45        9.66      4.30 o
   8   8   6       71.90       72.43      6.07 o
   9   8   6      145.83      150.18      8.07 o
  10   8   6      222.44      206.69      9.30 o
  11   8   6       24.92       34.62      6.29 o
  12   8   6       27.94       44.08      6.89 o
  13   8   6       75.08       91.89      8.44 o
  14   8   6       99.77      106.95      9.35 o
   1   9   6     1484.67     1424.14     23.84 o
   2   9   6      124.72      131.18      7.13 o
   3   9   6      628.74      567.02     13.00 o
   4   9   6        8.70       16.01      5.17 o
   5   9   6      279.85      302.18     10.71 o
   6   9   6       65.86       70.11      7.12 o
   7   9   6      616.72      612.96     15.30 o
   8   9   6       11.17       29.19      6.37 o
   9   9   6      564.77      563.52     15.33 o
  10   9   6       62.06       76.30      8.17 o
  11   9   6        7.02        8.35      6.25 o
  12   9   6       78.75       95.63     10.88 o
   0  10   6      200.70      185.42     12.99 o
   1  10   6       52.49       49.14      6.55 o
   2  10   6       22.91       34.83      6.06 o
   3  10   6        4.57        7.83      5.60 o
   4  10   6      154.24      160.34      9.83 o
   5  10   6        4.80        2.32      5.03 o
   6  10   6      108.17      112.27      9.53 o
   7  10   6        9.54       12.65      6.81 o
   8  10   6      151.07      159.66      9.50 o
   9  10   6        0.21        1.87      5.09 o
  10  10   6        4.23        8.22      7.85 o
   1  11   6      289.31      265.13     11.40 o
   2  11   6       14.39       14.05      6.40 o
   3  11   6      169.22      189.44     11.75 o
   4  11   6        1.96        0.66      4.91 o
   5  11   6      114.75      123.52     10.11 o
   6  11   6       61.21       80.56      9.32 o
   7  11   6      212.12      218.13     15.47 o
   1   0   7      328.88      320.03      9.15 o
   3   0   7      883.08      893.23     15.62 o
   5   0   7       21.87       27.27      4.50 o
   7   0   7      134.72      126.72      8.72 o
   9   0   7      918.83      926.40     24.16 o
  11   0   7      673.94      682.11     22.58 o
  13   0   7      366.12      367.64     17.98 o
  15   0   7       29.19       50.54     12.19 o
  17   0   7        0.83       -7.38      9.76 o
   0   1   7      440.67      435.10     11.56 o
   1   1   7       29.39       41.01      3.67 o
   2   1   7       23.56       28.97      3.17 o
   3   1   7        7.16        8.99      2.58 o
   4   1   7      853.24      871.17     11.15 o
   5   1   7        1.13        9.05      3.59 o
   6   1   7      624.82      595.01     10.38 o
   7   1   7       48.33       63.38      5.01 o
   8   1   7      503.12      488.87     10.93 o
   9   1   7       68.57       68.91      6.18 o
  10   1   7     2626.60     2579.37     32.58 o
  11   1   7      253.04      245.98      9.37 o
  12   1   7     1023.45      977.76     20.19 o
  13   1   7        0.19        2.11      4.49 o
  14   1   7      888.37      855.68     21.15 o
  15   1   7       24.48       15.16      7.11 o
  16   1   7      268.57      262.92     14.96 o
  17   1   7       60.78       50.78     10.14 o
   1   2   7      276.40      261.89      5.97 o
   2   2   7      143.09      148.85      4.84 o
   3   2   7       93.42      111.02      4.37 o
   4   2   7      338.96      351.23      7.32 o
   5   2   7        1.26        8.48      3.22 o
   6   2   7       26.69       34.31      4.02 o
   7   2   7      433.79      439.19     10.52 o
   8   2   7      528.51      512.59     11.58 o
   9   2   7      679.89      649.09     13.44 o
  10   2   7      460.10      452.81     11.56 o
  11   2   7       14.50        8.50      4.11 o
  12   2   7        0.20       16.80      5.06 o
  13   2   7       11.38       15.19      6.16 o
  14   2   7       36.68       48.98      7.53 o
  15   2   7      319.31      311.83     14.36 o
  16   2   7       34.51       54.78     11.34 o
   0   3   7     3384.08     3342.44     42.24 o
   1   3   7       29.55       48.83      5.07 o
   2   3   7     1292.47     1295.64     15.72 o
   3   3   7        4.27       12.00      3.45 o
   4   3   7      569.49      558.51     10.48 o
   5   3   7      169.07      164.41      6.44 o
   6   3   7      912.68      917.35     14.24 o
   7   3   7        0.16       12.64      3.96 o
   8   3   7      560.22      550.04     11.98 o
   9   3   7        0.97        6.38      3.84 o
  10   3   7      783.03      762.23     16.54 o
  11   3   7      390.53      382.29     12.37 o
  12   3   7        7.01       10.28      5.43 o
  13   3   7      180.21      162.69      9.28 o
  14   3   7       21.74       35.65      8.27 o
  15   3   7      345.42      298.30     14.35 o
  16   3   7      905.45      908.09     24.12 o
   1   4   7      223.42      223.44      6.34 o
   2   4   7       84.69       98.14      4.98 o
   3   4   7     1236.03     1191.78     15.41 o
   4   4   7      118.37      122.66      6.56 o
   5   4   7      165.24      176.40      6.51 o
   6   4   7      100.31       92.69      5.54 o
   7   4   7        5.54       18.19      5.07 o
   8   4   7      303.81      305.60      9.90 o
   9   4   7       16.55       21.68      5.27 o
  10   4   7      274.24      275.29     10.36 o
  11   4   7        1.49       20.64      5.93 o
  12   4   7       24.06       24.30      5.73 o
  13   4   7      142.65      142.79      9.46 o
  14   4   7      228.04      205.69     11.24 o
  15   4   7        1.93       22.17     10.73 o
  16   4   7       15.58       13.42      7.13 o
   0   5   7      308.66      307.26     12.11 o
   1   5   7       78.87       82.40      5.83 o
   2   5   7     2365.53     2285.00     27.63 o
   3   5   7      103.17      119.59      7.37 o
   4   5   7     1641.83     1613.13     21.06 o
   5   5   7       13.54       30.30      4.38 o
   6   5   7      521.54      537.20     12.00 o
   7   5   7       35.70       34.24      5.11 o
   8   5   7      245.08      237.86      9.54 o
   9   5   7      118.37      127.45      7.81 o
  10   5   7        3.46        2.99      4.64 o
  11   5   7       31.33       44.27      6.92 o
  12   5   7      151.32      161.27      9.51 o
  13   5   7       19.05       28.69      7.67 o
  14   5   7      210.62      192.57     10.65 o
  15   5   7      181.40      176.07     10.71 o
   1   6   7      170.01      165.59      6.79 o
   2   6   7     1033.98      991.84     15.54 o
   3   6   7      450.00      430.77     10.87 o
   4   6   7      177.74      175.12      8.20 o
   5   6   7       24.23       30.41      5.37 o
   6   6   7        0.19        5.83      4.19 o
   7   6   7      163.12      174.42      7.83 o
   8   6   7        0.53        3.12      3.99 o
   9   6   7       15.12       31.21      6.77 o
  10   6   7        1.44        6.58      5.13 o
  11   6   7       20.14       38.71      6.70 o
  12   6   7       43.38       68.26      8.00 o
  13   6   7      220.20      222.97     11.21 o
  14   6   7        0.74        2.78      5.32 o
   0   7   7      313.29      306.96     16.02 o
   1   7   7       66.87       63.01      5.73 o
   2   7   7      111.44      100.67      6.37 o
   3   7   7       11.42       13.11      4.76 o
   4   7   7      777.53      770.50     16.84 o
   5   7   7        0.08        7.02      4.66 o
   6   7   7      526.52      545.29     14.44 o
   7   7   7        4.53       12.00      5.31 o
   8   7   7      169.98      190.11      9.88 o
   9   7   7        5.65       19.23      6.41 o
  10   7   7      406.20      392.69     15.13 o
  11   7   7       86.39       92.57      8.50 o
  12   7   7      211.94      237.54     12.57 o
   1   8   7      157.78      150.21      8.17 o
   2   8   7      156.28      160.21      8.49 o
   3   8   7       20.40       38.39      5.85 o
   4   8   7       62.92       77.37      7.57 o
   5   8   7        2.49        5.42      4.73 o
   6   8   7       37.53       46.77      6.85 o
   7   8   7      560.38      555.04     15.94 o
   8   8   7        2.88        2.18      5.33 o
   9   8   7      101.59      106.15      9.56 o
  10   8   7        7.95       13.96      6.86 o
  11   8   7      179.05      194.15     12.48 o
   0   9   7      283.12      309.81     17.37 o
   1   9   7       66.87       65.16      7.85 o
   2   9   7       37.94       60.32      7.53 o
   3   9   7       50.87       60.21      7.81 o
   4   9   7      278.63      278.47     12.78 o
   5   9   7       46.49       54.34      7.94 o
   6   9   7      151.86      169.42     10.43 o
   7   9   7        2.20        8.71      5.64 o
   8   9   7      648.69      647.90     19.25 o
   9   9   7      149.05      160.43     12.21 o
   1  10   7        1.06        7.70      8.16 o
   2  10   7       28.26       41.79      7.45 o
   3  10   7       71.67       54.19      8.22 o
   4  10   7       21.42       38.63      9.92 o
   5  10   7      122.35      129.66     10.31 o
   0   0   8        2.83       11.14      6.89 o
   2   0   8     1604.94     1580.29     26.05 o
   4   0   8      280.89      271.30     11.94 o
   6   0   8      109.32      112.01     13.95 o
   8   0   8     1039.79     1015.71     28.96 o
  10   0   8     1720.37     1693.06     41.84 o
  12   0   8      119.83      114.07     12.57 o
  14   0   8      300.16      292.20     22.72 o
   1   1   8       56.96       62.53      4.60 o
   2   1   8        5.03       12.90      3.62 o
   3   1   8       79.89       78.69      5.54 o
   4   1   8      183.40      185.62      7.78 o
   5   1   8       83.16       89.83      6.32 o
   6   1   8      576.48      553.57     13.11 o
   7   1   8       91.45      103.31      6.69 o
   8   1   8       55.80       65.42      6.86 o
   9   1   8      226.49      227.22     10.31 o
  10   1   8       23.33       24.88      7.14 o
  11   1   8      294.81      312.31     14.55 o
  12   1   8       78.01       73.11      9.87 o
  13   1   8       32.78       49.65      8.44 o
  14   1   8       48.83       41.94      8.96 o
   0   2   8      568.21      568.86     14.51 o
   1   2   8      306.90      311.09      8.04 o
   2   2   8      609.63      601.32     10.90 o
   3   2   8        5.79        8.79      4.07 o
   4   2   8      305.52      311.17      8.75 o
   5   2   8      133.75      150.99     10.10 o
   6   2   8      403.52      395.22     11.32 o
   7   2   8      253.03      243.68      9.26 o
   8   2   8      508.35      493.26     12.64 o
   9   2   8        2.80        8.80      5.71 o
  10   2   8     1280.39     1238.58     26.96 o
  11   2   8      134.40      124.78     12.36 o
  12   2   8       34.45       42.87      7.84 o
  13   2   8      130.71      126.70     10.89 o
   1   3   8       84.17       98.56      5.61 o
   2   3   8      296.29      306.95      9.30 o
   3   3   8      228.27      231.98      7.88 o
   4   3   8        7.63        4.86      3.62 o
   5   3   8        0.61       23.59      7.99 o
   6   3   8      939.44      885.59     17.11 o
   7   3   8      276.48      266.94      9.55 o
   8   3   8       11.32       11.50      4.92 o
   9   3   8       26.79       36.67      7.19 o
  10   3   8       68.54       76.49      9.00 o
  11   3   8       44.01       52.38      8.30 o
  12   3   8        7.77       18.64      7.04 o
  13   3   8       57.05       69.26      9.31 o
   0   4   8      251.20      266.26     11.97 o
   1   4   8       52.98       57.41      6.85 o
   2   4   8      414.25      392.54     10.85 o
   3   4   8       28.52       41.05      5.81 o
   4   4   8     1722.04     1680.95     25.09 o
   5   4   8      533.04      517.14     12.89 o
   6   4   8      284.51      270.80     10.59 o
   7   4   8       95.76       97.74      8.17 o
   8   4   8      111.73      112.95      8.10 o
   9   4   8        6.17       12.66      5.40 o
  10   4   8      123.80      122.05     10.65 o
  11   4   8        0.18        2.25      4.78 o
  12   4   8      283.30      285.59     14.26 o
   1   5   8       15.36       27.51      5.41 o
   2   5   8       50.50       64.01      6.14 o
   3   5   8      527.74      511.25     12.65 o
   4   5   8       91.83      105.32      8.09 o
   5   5   8       36.17       52.95      6.68 o
   6   5   8      158.84      160.57     10.11 o
   7   5   8       62.48       67.95      8.20 o
   8   5   8      308.84      311.86     13.24 o
   9   5   8        6.80       16.47      8.08 o
  10   5   8       14.29        5.35      5.74 o
  11   5   8       27.35       18.21      6.56 o
   0   6   8     1292.67     1213.71     27.23 o
   1   6   8      168.47      155.89      8.75 o
   2   6   8      138.77      157.53      9.00 o
   3   6   8       44.18       44.95      6.59 o
   4   6   8     1130.14     1085.61     21.47 o
   5   6   8        0.53       12.48      5.72 o
   6   6   8      360.03      383.10     14.25 o
   7   6   8       53.84       54.57      7.89 o
   8   6   8      177.79      172.48     11.06 o
   9   6   8       91.70       99.10      9.29 o
  10   6   8       64.98       74.70      9.60 o
   1   7   8      108.01      121.35     10.69 o
   2   7   8      361.07      349.36     13.12 o
   3   7   8      115.46      107.19      8.51 o
   4   7   8       27.48       28.48      6.55 o
   5   7   8       18.24       15.62      6.37 o
   6   7   8      124.28      135.07     10.02 o
   7   7   8       98.82      103.42      9.76 o
   8   7   8       43.78       47.39      8.08 o
   0   8   8     1817.71     1692.28     51.88 o
   1   8   8      407.98      373.38     16.24 o
   2   8   8        9.06       23.27      7.78 o
   3   8   8        0.01        1.32      5.35 o
   4   8   8       95.78       92.38      9.49 o
   5   8   8        3.06        0.76      5.80 o
   1   0   9      731.88      750.59     23.83 o
   3   0   9      415.06      405.14     19.73 o
   5   0   9        6.01        7.12      7.80 o
   7   0   9      144.14      166.64     14.39 o
   9   0   9     2219.20     2089.25     51.71 o
   0   1   9       77.12       72.00     10.13 o
   1   1   9       12.44       16.40      5.09 o
   2   1   9      132.04      132.29      9.12 o
   3   1   9      107.43      109.23      9.30 o
   4   1   9       46.78       60.70      7.88 o
   5   1   9        8.78       14.03      7.19 o
   6   1   9        0.30        9.22      5.76 o
   7   1   9        8.05       12.94      5.98 o
   8   1   9      137.30      152.63     11.85 o
   9   1   9       90.52       79.44     10.50 o
   1   2   9      218.61      228.94     11.06 o
   2   2   9       27.10       42.95      7.08 o
   3   2   9     1097.49     1043.44     21.20 o
   4   2   9       11.00       26.37      7.07 o
   5   2   9      246.65      234.44     12.23 o
   6   2   9       75.19       73.37      8.49 o
   7   2   9       78.92       77.87      9.40 o
   8   2   9        5.93        1.04      5.37 o
   9   2   9      650.19      639.70     20.27 o
   0   3   9      449.61      437.85     18.55 o
   1   3   9       55.57       63.57      7.12 o
   2   3   9      100.97      115.72      8.12 o
   3   3   9       20.83       31.31      6.61 o
   4   3   9        7.62       15.36      6.38 o
   5   3   9       15.28       19.77      5.88 o
   6   3   9       44.86       53.93      8.57 o
   7   3   9       95.20      109.95     11.32 o
   8   3   9      122.54      131.45     11.22 o
   1   4   9       85.56       89.22      7.57 o
   2   4   9      123.03      113.59     10.03 o
   3   4   9     1067.89     1031.50     23.79 o
   4   4   9      128.78      147.39     13.19 o
   5   4   9      250.48      254.24     12.54 o
   6   4   9       23.16       27.49      7.73 o
   7   4   9      584.40      555.39     20.19 o
   0   5   9        2.52        7.06      8.52 o
   1   5   9        0.64        3.81      5.58 o
   2   5   9      123.08      120.96     10.62 o
   3   5   9       41.87       51.26      8.54 o
   4   5   9       51.77       70.93      8.67 o
   5   5   9       15.14       32.19      8.64 o
 
